# Supplementary material for: Warming and Change in Ocean Productivity Alter Phenology of an Expanding Loggerhead Population in Cabo Verde
Source: Animals (Basel). 2026 Feb 11;16(4):552. doi: 10.3390/ani16040552 (PMC12937436; doi:10.3390/ani16040552)
Supplement: Supplementary file 1 [file animals-16-00552-s001.zip]

Archive with 3 entries (2 files):
- Supplementary files/
- Supplementary files/Supplementary Figures.pdf
- Supplementary files/Supplementary Tables.xlsx
