# Supplementary material for: Warming and Change in Ocean Productivity Alter Phenology of an Expanding Loggerhead Population in Cabo Verde
Source: Animals (Basel). 2026 Feb 11;16(4):552. doi: 10.3390/ani16040552 (PMC12937436; doi:10.3390/ani16040552)
Supplement: Supplementary file 1 [file animals-16-00552-s001.zip › Supplementary files/Supplementary Tables.xlsx]

## Sheet: Abbreviations
Summary of abbreviations used in the tables
SST	Sea surface temperature
CCL	Curved carapace length
CHL	Chlorophyll-a concentration

## Sheet: Table S1
Table S1.	Summary of the model predicting inter-nesting intervals with all data set (9-84 days)
Model:	glmer(inter-nesting interval 9 - 84 days ~ SST breeding ground * CCL * CHL breeding ground + (1|Turtle ID), family = Gamma(link="log"), control=glmerControl(optimizer="bobyqa"))
Effect	Group	Model parameter	Estimate	SE	Statistic	P value	Df	Pr(>Chisq)	Pr(>Chisq)-Bonferroni_adjusted
fixed	Intercept	3.11256	0.0107289	290.109	0
fixed	SST	-0.00835603	0.00734536	-1.13759	0.255291	1.58016	1	0.208737	1
fixed	CCL	0.0142048	0.0118785	1.19585	0.231757	1.42354	1	0.232822	1
fixed	CHL	-0.00827427	0.00729965	-1.13352	0.256998	2.31813	1	0.127874	0.895115
fixed	SST:CCL	-0.0272981	0.00754836	-3.61642	0.000298706	15.265	1	9.34342e-05	0.000654039
fixed	SST:CHL	0.0102392	0.00749778	1.36562	0.172057	1.52031	1	0.217573	1
fixed	CCL:CHL	0.0126529	0.00672803	1.88063	0.0600225	5.71393	1	0.0168308	0.117815
fixed	SST:CCL:CHL	-0.00625854	0.0069371	-0.902185	0.366959	0.813937	1	0.366959	1

## Sheet: Table S2
Table S2.	Summary of the model predicting inter-nesting intervals between 9 - 20 days
Model:	glmer(inter-nesting interval 9 - 20 days ~ SST breeding ground * CCL * CHL breeding ground + (1|Turtle ID), family = Gamma(link="log"), control=glmerControl(optimizer="bobyqa"))							Model:	glmer(internesting interval 9 - 84 days ~ SST * CCL * CHL + (1|Turtle ID), family = Gamma(link="log"), control=glmerControl(optimizer="bobyqa"))							Model:	glmer(internesting interval 9 - 84 days ~ SST * CCL * CHL + (1|Turtle ID), family = Gamma(link="log"), control=glmerControl(optimizer="bobyqa"))							Model:	glmer(internesting interval 9 - 84 days ~ SST * CCL * CHL + (1|Turtle ID), family = Gamma(link="log"), control=glmerControl(optimizer="bobyqa"))							Model:	glmer(internesting interval 9 - 84 days ~ SST * CCL * CHL + (1|Turtle ID), family = Gamma(link="log"), control=glmerControl(optimizer="bobyqa"))							Model:	glmer(internesting interval 9 - 84 days ~ SST * CCL * CHL + (1|Turtle ID), family = Gamma(link="log"), control=glmerControl(optimizer="bobyqa"))							Model:	glmer(internesting interval 9 - 84 days ~ SST * CCL * CHL + (1|Turtle ID), family = Gamma(link="log"), control=glmerControl(optimizer="bobyqa"))
Effect	Group	Model parameter	Estimate	SE	Statistic	P value	Chisq	Df	Pr(>Chisq)	Pr(>Chisq)-Bonferroni_adjusted
fixed		Intercept	2.66418	0.00363446	733.033	0
fixed		SST	-0.0700897	0.00258198	-27.1457	2.84631e-162	754.833	1	3.56879e-166	2.49816e-165
fixed		CCL	-0.00538355	0.00413494	-1.30197	0.192928	2.0974	1	0.14755	1
fixed		CHL	0.00770105	0.00227595	3.38366	0.000715256	12.2601	1	0.000462757	0.0032393
fixed		SST:CCL	-0.0108876	0.00266718	-4.08205	4.46403e-05	18.258	1	1.92909e-05	0.000135037
fixed		SST:CHL	0.000351927	0.00264961	0.132822	0.894334	0.000219963	1	0.988167	1
fixed		CCL:CHL	-0.00286508	0.0021086	-1.35876	0.174222	1.46347	1	0.22638	1
fixed		SST:CCL:CHL	-0.00143729	0.00223379	-0.64343	0.519945	0.414002	1	0.519945	1

## Sheet: Table S3 
Table S3.	Summary of the model predicting remigration intervals trends over time accounting for annual variation in nest counts
Model	lm(remigration intervals ~ time * residuals of nest abundance over time)
Model parameter	Estimate	SE	t value	P value
(Intercept)	2.225	0.2232	56.8409	> 0.001
Time	0.06608	0.02694	2.453	0.0397
Residual of nest abundance over time	-7.549e-06	1.424e-05	-0.53	0.6104
Time:Residuals of nest abundance over time	1.177e-06	1.925e-06	0.612	0.5578

## Sheet: Table S4
Table S4.	Summary of the model predicting remigration intervals
Model	glm(remigration intervals ~ CHL foraging ground * SST foraging ground * CCL, family=poisson)
Model parameter	Estimate	SE	Statistic	P value	Chisq	Df	Pr(>Chi)	Pr(>Chisq)-Bonferroni_adjusted
(Intercept)	1.13173	0.0170844	66.2435	0
CHL	-0.108618	0.0175702	-6.18193	6.33232e-10	94.9323	1	1.97014e-22	1.3791e-21
SST	0.965523	0.0762617	12.6606	9.76941e-37	100.164	1	1.40276e-23	9.81931e-23
CCL	-0.0144761	0.0179559	-0.806206	0.420124	2.17526	1	0.140246	0.981723
CHL:SST	-0.442519	0.0509185	-8.69074	3.60076e-18	86.2787	1	1.5628e-20	1.09396e-19
CHL:CCL	-0.0389472	0.0145308	-2.68031	0.00735537	7.40896	1	0.00648997	0.0454298
SST:CCL	-0.0534366	0.0713451	-0.748988	0.453864	1.6137	1	0.203973	1
CHL:SST:CCL	0.00961047	0.0405669	0.236904	0.812731	0.0562659	1	0.812498	1

## Sheet: Table S5
Table S5.	Summary of the model predicting clutch frequency excluding remigration intervals as the predictor
Model	glm(clutch frequency ~ CHL breeding ground * CCL, family=poisson)
Model parameter	Estimate	SE	Statistic	P value	Chisq	Df	Pr(>Chi)	Pr(>Chisq)-Bonferroni_adjusted
(Intercept)	0.83114	0.0146222	56.8409	0
CHL	0.0702922	0.0148006	4.7493	2.04127e-06	29.3805	1	5.94727e-08	1.78418e-07
CCL	0.0154888	0.015583	0.993952	0.320246	3.42892	1	0.0640641	0.192192
CHL:CCL	0.0217419	0.0126423	1.71978	0.0854729	2.87923	1	0.0897287	0.269186

## Sheet: Table S6
Table S6.	Summary of the model predicting clutch frequency including remigration intervals as one of the predictors
Model	glm(clutch frequency ~ CHL breeding ground, family=poisson)
Model parameter	Estimate	SE	Statistic	P value	Chisq	Df	Pr(>Chi)	Pr(>Chisq)-Bonferroni_adjusted
Intercept	0.845793	0.0466762	18.1204	2.19861e-73
CHL	0.0965637	0.0475399	2.03121	0.0422334	4.08331	1	0.0433087	0.0433087

## Sheet: Table S7
Table S7.	Summary of the model predicting clutch size. SSTbg = SST at breeding ground, CHLfg = CHL at foraging ground
Model	glm(clutch size ~ SST breeding ground * CHL foraging ground * CCL, family = Gamma(link="log"))
Model parameter	Estimate	SE	Statistic	P value	Chisq	Df	Pr(>Chi)	Pr(>Chisq)-Bonferroni_adjusted
Intercept	4.36622	0.00588368	742.091	0
SST at breeding ground (SSTbg)	-0.00283376	0.00681408	-0.415869	0.677596	0.154564	1	0.0252413	0.176689
CHL at foraging ground (CHLfg)	0.0445726	0.00725685	6.14214	1.17799e-09	3.23984	1	1.24762e-24	8.73332e-24
CCL	0.0687096	0.00616734	11.1409	3.06816e-27	4.59776	1	2.94214e-34	2.05949e-33
SSTbg:CHLfg	-0.00719458	0.00736144	-0.977332	0.328644	0.0300166	1	0.324078	1
SSTbg:CCL	0.00662371	0.00650718	1.01791	0.30897	0.0322687	1	0.306574	1
CHLfg:CCL	-0.00410179	0.00508669	-0.806376	0.42022	0.0439317	1	0.232875	1
SSTbg:CHLfg:CCL	-0.0157303	0.00580519	-2.7097	0.00685094	0.226581	1	0.00674251	0.0471976
